# Supplementary material for: Alterations in the Epigenetic Machinery Associated with Prostate Cancer Health Disparities
Source: Cancers (Basel). 2023 Jul 1;15(13):3462. doi: 10.3390/cancers15133462 (PMC10341375; doi:10.3390/cancers15133462)
Supplement: Supplementary file 1 [file cancers-15-03462-s001.zip]

Archive with 2 entries (2 files):
- Cancers_Suppl_Figures.pdf
- Cancers_Suppl_Tables.xlsx
